# Supplementary material for: Integrated analysis reveals the alterations that LMNA interacts with euchromatin in LMNA mutation-associated dilated cardiomyopathy
Source: Clin Epigenetics. 2021 Jan 6;13:3. doi: 10.1186/s13148-020-00996-1 (PMC7788725; doi:10.1186/s13148-020-00996-1)
Supplement: Supplementary file 2 — Additional file 2. Table S, Sheets 1. MACS control unique genes. Table S, Sheets 2. MACS DCM unique genes. Table S, Sheets 3. SICER control unique genes. Table S, Sheets 4. SICER DCM unique genes. Table S, Sheets 5. MACS control GO genes. Table S, Sheets 6. MACS control pathway genes. Table S, Sheets 7. SICER control GO genes. Table S, Sheets 8. SICER control pathway genes. Table S, Sheets 9. SICER DCM GO genes. Table S, Sheets 10. SICER DCM pathway genes. Table S, Sheets 11. MACS control overlap genes. Table S, Sheets 12. MACS DCM overlap genes. Table S, Sheets 13. SICER control overlap genes. Table S, Sheets 14. SICER DCM overlap genes. Table S, Sheets 15. 60 SICER candidate genes. [file 13148_2020_996_MOESM2_ESM.xlsx]

## Sheet: 1. MACS control unique genes
Gene Symbol
DDX11L1
CAMTA1
PARK7
PRAMEF9
KAZN
HP1BP3
CLIC4
SLC9A1
PPP1R8
RNF19B
AK2
THRAP3
INPP5B
KIAA0754
PTPRF
RAD54L
SPATA6
ACOT11
CACHD1
ST6GALNAC3
HFM1
PTBP2
AGL
NBPF6
ST7L
RHOC
AKR7A2P1
NGF
SRGAP2D
EMBP1
ANKRD20A12P
NBPF20
NBPF8
NBPF9
NBPF10
NBPF12
NBPF14
LSP1P5
MUC1
PMF1
IQGAP3
OR10J1
CFAP126
FCGR2A
GORAB
RABGAP1L
PAPPA2
RGSL1
RHEX
PPP2R5A
RPS6KC1
FBXO28
CNIH3
DNAH14
H3P6
DUSP5P1
RHOU
SIPA1L2
GGPS1
EDARADD
PGBD2
IL2RA
MIR4480
MIR1915
ARHGAP21
EGR2
REEP3
CTNNA3
PRF1
ADAMTS14
ANAPC16
ZNF503-AS1
MARK2P9
ARHGAP19
AVPI1
ABCC2
BLOC1S2
RPEL1
SORCS1
PDCD4-AS1
ABLIM1
DUX4L1
DUX4L3
SLC6A5
LUZP2
METTL15
LRRC4C
CD82
LOC100507384
OR4C46
TMX2
CCDC86
MACROD1
CCDC87
SHANK2
CLPB
OMP
PAK1
TENM4
MIR4300
DLG2
ME3
OR7E2P
TRIM64
FAT3
HEPHL1
RNF214
OR8B8
HYLS1
WASH8P
CLEC12A
ALG10B
CNTN1
TEX49
ERBB3
HSD17B6
CNOT2
OTOGL
KITLG
SNRPF
AMDHD1
TXNRD1
CCDC63
RBM19
CIT
ACADS
ZNF664
ADGRD1
NOC4L
ANHX
PSPC1
ZDHHC20
ATP8A2
KATNAL1
RFC3
CYSLTR2
RCBTB1
UTP14C
PRR20D
MYCBP2-AS1
SPRY2
SLITRK5
GPC5-AS1
NALCN-AS1
FAM155A
MYO16-AS1
TTC5
CDKN3
RHOJ
SPTB
FUT8
GPHN
PCNX1
PSEN1
TGFB3
SEL1L
PPP4R3A
EVL
DEGS2
WDR20
KIF26A
GPR132
JAG2
BRF1
GABRG3
OCA2
DPH6
INO80
NDUFAF1
UBR1
SEMA6D
FAM227B
PYGO1
BNIP2
MIR548H4
TMEM202
CYP1A1
NMB
MIR5094
DDX11L9
IFT140
CREBBP
EEF2KMT
USP7
PARN
XYLT1
TMC7
DNAH3
RBBP6
EIF3C
BCKDK
LOC390705
SLC6A10P
TP53TG3
TP53TG3B
ANKRD26P1
CBLN1
NUP93
PDXDC2P-NPIPB14P
ACSF3
DPEP1
VPS53
LOC284009
OR1G1
TRIM16
ADORA2B
TTC19
PRPSAP2
RNF112
LOC100287072
USP22
FLJ36000
MTRNR2L1
MIR4522
NLK
DPRXP4
KANSL1
TMEM100
MED13
CYB561
RPTOR
ROCK1P1
COLEC12
LOC644669
ROCK1
TMEM241
KC6
DYM
ACAA2
DCC
STARD6
CACTIN
ZNF486
MIR1270
LOC641367
URI1
LSM14A
LOC100134317
LOC284412
ZNF875
ZNF780A
CYP2F1
EML2
ZNF28
ZNF665
FAM110C
ALKAL2
COLEC11
ALLC
KCNF1
NBAS
DTNB
GTF3C2
C2orf16
YIPF4
ATL2
MAP4K3-DT
TMEM178A
ZFP36L2
MIR548AD
STON1-GTF2A1L
NRXN1
ACYP2
PPP4R3B
PNPT1
AFTPH
HK2
FUNDC2P2
CYTOR
MIR4436A
LSP1P4
ACTR3BP2
NEURL3
GPR45
MIR4265
CBWD2
ANKRD30BL
MIR663B
MIR3679
KYNU
TEX41
NR4A2
LRP2
KLHL41
SLC25A12
PDE11A
MIR4437
ZC3H15
SLC39A10
PLCL1
CASP8
C2CD6
ADAM23
METTL21A
ACSL3
UGT1A3
TMEM239
GNRH2
KIF16B
RRBP1
MIR663A
MIR663AHG
DEFB115
TM9SF4
ASIP
EDEM2
SAMHD1
RALGAPB
IFT52
ARFGEF2
SPATA2
MIR3648-1
NRIP1
TMPRSS15
RWDD2B
SON
PRMT2
CCT8L2
GGT3P
DGCR6
DGCR11
SLC2A11
MIAT
SMTN
ISX
MRTFA
A4GALT
SHISAL1
C22orf34
LHFPL4
TBC1D5
GADL1
DLEC1
EXOG
HIGD1A
MAP4
CAMP
MANF
IQCF2
CCDC66
SLMAP
ACOX2
C3orf67
PTPRG
MAGI1
ROBO1
CMSS1
SENP7
CBLB
NECTIN3-AS1
TUSC7
IGSF11-AS1
CASR
HSPBAP1
UMPS
DNAJC13
SRPRB
TRIM42
CHST2
TM4SF1
PIK3CA
KLHL24
SLC51A
PAK2
SENP5
LOC220729
ZNF595
LETM1
MIR4275
KCTD8
SLAIN2
SCFD2
IGFBP7
ADGRL3
CENPC
SOWAHB
PLAC8
STPG2
RPL34-AS1
MCUB
FAM241A
ANK2
PCDH10
PRSS48
FAM160A1
TRIM2
FNIP2
RAPGEF2
SPOCK3
TRAPPC11
DUX4L8
DUX4L4
PLEKHG4B
AHRR
PP7080
SLC6A3
OTULIN
PRDM9
LSP1P3
GOLPH3
C1QTNF3
NIPBL
PRKAA1
LOC100506639
PAIP1
SLC38A9
FLJ31104
MAP3K1
ERBIN
OCLN
CARTPT
SV2C
TBCA
AP3B1
ZFYVE16
MIR9-2
ADGRV1
PJA2
SIL1
PCDHB11
PCDHB14
PCDHB15
NDFIP1
GLRA1
GRIA1
EBF1
TTC1
TENM2
PANK3
SIMC1
COL23A1
OR4F16
JARID2
NUP153
CASC15
ZNF184
HLA-F
HLA-C
NEU1
HLA-DRB5
PPARD
POLH
PKHD1
MIR5685
DST
GUSBP4
IRAK1BP1
HTR1E
RNGTT
HACE1
PRDM1
VGLL2
TBC1D32
HSF2
SMPDL3A
HDDC2
SMLR1
EPM2A
PCMT1
ESR1
SERAC1
GTF2H5
TULP4
LPA
SMOC2
PDCD2
FAM20C
C7orf50
GPER1
SDK1
NDUFA4
THSD7A
OSBPL3
SNX10
LOC100130673
SEPTIN7P2
COBL
SEC61G
FKBP9P1
PSPH
LOC650226
ZNF733P
MIR4283-1
ZNF117
ZNF92
INTS4P2
CLDN4
CDK14
ZAN
COL26A1
DNAJB9
ANKRD7
STRIP2
LUZP6
ACTR3C
PRKAG2
XRCC2
ACTR3B
MIR595
VIPR2
FAM90A10P
INTS9
MIR548O2
UNC5D
KCNU1
HGSNAT
POTEA
PXDNL
ALKAL1
MIR4470
LOC401463
SULF1
RALYL
REXO1L2P
REXO1L1P
GEM
YWHAZ
CSMD3
MYC
KHDRBS3
MROH5
DDX11L5
KDM4C
PTPRD
NFIB
TTC39B
LINGO2
DCAF12
MELK
FGF7P3
ANKRD20A3
AQP7P3
FAM27C
FGF7P6
LOC286297
AQP7P1
FRG1HP
PGM5P2
LOC100133920
FOXD4L5
MAMDC2
ALDH1A1
PCSK5
GCNT1
GNAQ
TLE4
TLE1
AGTPBP1
CTSL3P
RAD23B
KLF4
DNAJC25-GNG10
KIAA1958
ZFP37
FAM225B
CDK5RAP2
TTLL11
MAPKAP1
PBX3
WDR5
TUBBP5
FAM157B
PRKX
STS
VCX
IL1RAPL1
TMEM47
CASK
PPP1R2C
KRBOX4
ZNF81
SSX6P
GAGE12D
HUWE1
PHF8
GNL3L
RRAGB
ZXDA
SPIN4
TEX11
TAF1
PHKA1
SLC16A2
PBDC1
ATP7A
CYSLTR1
BRWD3
CPXCR1
TNMD
SYTL4
PLS3
FAM122C
IL9R
TSPY3
SPRY3
LINC02591
LINC00707
LINC00398
LINC00457
LINC00609
LINC01193
LINC00273
LINC01538
LINC00664
LINC00662
LINC01249
LINC00486
LINC01913
LINC01963
LINC01881
LINC01549
LINC00971
LINC02433
LINC00290
LINC01194
LINC02111
LINC01312
LINC00265
LINC00174
LINC01000
LINC00293
LINC00977
LINC02843

## Sheet: 2. MACS DCM unique genes
Gene Symbol
UCN3
NRXN3
MIR634
DLGAP1
LGALSL
PSMD14
TWIST2
FAM182B
FRG1BP
SIK1
ZNF716
KCNH2
FRG1JP
FIBCD1
TTTY23

## Sheet: 3. SICER control unique genes
Gene Symbol
FAM138F
OR4F5
MIR4251
WRAP73
TP73
GPR153
DNAJC11
PARK7
RERE
ENO1
UBE4B
EXOSC10
MTOR-AS1
MTOR
UBIAD1
DISP3
MIIP
PRAMEF10
PRAMEF22
PRAMEF5
PRAMEF9
PRAMEF17
PRDM2
MST1L
HP1BP3
EIF4G3
ECE1
ALPL
HNRNPR
ASAP3
RPL11
HMGCL
MIR378F
SRSF10
MYOM3
CLIC4
MAN1C1
MIR1976
PIGV
ZDHHC18
SLC9A1
WDTC1
PPP1R8
NKAIN1
RNF19B
AK2
ZSCAN20
CSMD2
C1orf94
GJB5
THRAP3
GRIK3
MIR4255
MEAF6
INPP5B
RRAGC
MACF1
KIAA0754
TRIT1
MYCL
SMAP2
SLFNL1
SCMH1
HIVEP3
FOXJ3
CCDC30
CLDN19
PTPRF
UROD
CCDC163
IPP
MAST2
RAD54L
CYP4B1
CYP4X1
CYP4Z1
SKINT1L
SPATA6
EPS15
OSBPL9
ZFYVE9
SCP2
MRPL37
ACOT11
MIR4422
PLPP3
DAB1
OMA1
MYSM1
FGGY
MIR4711
C1orf87
NFIA
MGC34796
PATJ
DOCK7
ITGB3BP
UBE2U
CACHD1
LEPROT
LEPR
PDE4B
SGIP1
INSL5
SLC35D1
SERBP1
PIN1P1
CTH
ZRANB2-AS2
NEGR1-IT1
LRRIQ3
TNNI3K
ERICH3
CRYZ
LHX8
ACADM
ST6GALNAC3
ST6GALNAC5
PIGK
ZZZ3
NEXN
MGC27382
PTGFR
MIR548AP
PRKACB
SYDE2
ZNHIT6
COL24A1
ODF2L
CLCA3P
SELENOF
PKN2
GBP6
GBP1P1
LRRC8B
LRRC8D
ZNF326
ZNF644
EPHX4
GFI1
EVI5
DIPK1A
FNBP1L
MIR760
BCAR3
ABCD3
RWDD3
DPYD-AS1
SNX7
PLPPR5
PLPPR4
AGL
AMY1A
PRMT6
SLC25A24
NBPF6
FAM102B
HENMT1
KIAA1324
CEPT1
PIFO
RAP1A
CTTNBP2NL
ST7L
TAFA3
AKR7A2P1
LRIG2
MAGI3
SYT6
SIKE1
SYCP1
TSHB
TSPAN2
NGF
MAB21L3
CD101
VTCN1
MAN1A2
TENT5C
SPAG17
WARS2
FAM72B
PPIAL4G
CD160
NBPF13P
FMO5
CHD1L
ACP6
PPIAL4D
OTUD7B
HORMAD1
CTSS
SNX27
HRNR
FLG
CRNN
LCE5A
LCE3E
LCE1A
SPRR4
SPRR3
SPRR2F
S100A2
NUP210L
HAX1
MUC1
DAP3
IQGAP3
FCRL3
CD1A
OR6N1
PYHIN1
OR10J3
OR10J1
APCS
CRP
SLAMF6
LY9
CFAP126
FCGR2A
HSPA7
SH2D1B
UHMK1
HSD17B7
RGS5
PBX1
LMX1A
MIR3658
MIR921
SFT2D2
DPT
NME7
KIFAP3
GORAB
PRRC2C
VAMP4
MIR3120
DNM3OS
DNM3
SUCO
TNFSF18
TNFSF4
SLC9C2
KLHL20
GPR52
SCARNA3
COP1
PAPPA2
BRINP2
SEC16B
RASAL2
ABL2
AXDND1
NPHS2
TDRD5
LHX4-AS1
MIR3121
XPR1
KIAA1614
CACNA1E
ZNF648
RGSL1
NPL
APOBEC4
TSEN15
C1orf21
NIBAN1
IVNS1ABP
GS1-279B7.1
HMCN1
PRG4
PTGS2
RGS18
RGS1
RGS2
UCHL5
KCNT2
CRB1
DENND1B
NEK7
MIR181A1HG
NR5A2
SYT2
CHIT1
SNRPE
LEMD1
FAM72A
RHEX
C4BPA
CR1L
CD46
PLXNA2
MIR205HG
SYT14
KCNH1
RD3
DTL
PPP2R5A
PACC1
BATF3
NSL1
RPS6KC1
CENPF
KCNK2
GPATCH2
SPATA17
LYPLAL1
RNU5F-1
MARK1
DUSP10
HHIPL2
TLR5
SUSD4
TP53BP2
CNIH4
DNAH14
LBR
ENAH
H3P6
CDC42BPA
ZNF847P
WNT9A
RNF187
DUSP5P1
TRIM67
DISC2
SIPA1L2
MAP10
MIR4671
TOMM20
GGPS1
TBCE
EDARADD
ACTN2
MT1HL1
RYR2
CHRM3
RGS7
MAP1LC3C
AKT3
KIF26B
SCCPDH
ZNF695
C1orf229
MIR3916
GCSAML-AS1
OR2W3
OR2L3
OR2M1P
OR2T12
OR2G6
OR14I1
SH3BP5L
FAM110C
SH3YL1
ALKAL2
TMEM18
MYT1L
RPS7
COLEC11
ALLC
MBOAT2
GRHL1
KCNF1
SLC66A3
LPIN1
NBAS
DDX1
MYCN
KCNS3
NT5C1B
MIR4757
LDAH
APOB
KLHL29
ATAD2B
TP53I3
FAM228A
CENPO
DNMT3A
DTNB
ASXL2
ADGRF3
OTOF
CENPA
C2orf16
CLIP4
CAPN13
XDH
SPAST
YIPF4
MIR558
LTBP1
MYADML
RMDN2
RMDN2-AS1
CYP1B1-AS1
ATL2
GEMIN6
TMEM178A
SLC8A1
C2orf91
PKDCC
MTA3
HAAO
ZFP36L2
THADA
C1GALT1C1L
LRPPRC
SLC3A1
MIR548AD
EPAS1
STPG4
MSH2
STON1-GTF2A1L
GTF2A1L
LHCGR
ASB3
ACYP2
SPTBN1
EML6
PPP4R3B
PNPT1
EFEMP1
CCDC85A
FANCL
TMEM17
EHBP1
DBIL5P2
UGP2
VPS54
AFTPH
SPRED2
MEIS1
C1D
ARHGAP25
MPHOSPH10
ZNF638
CYP26B1
EXOC6B
C2orf78
TET3
BOLA3
HK2
POLE4
TACR1
REG1A
LRRTM1
DNAH6
TRABD2A
PARTICL
CHMP3
RNF103
RGPD1
PLGLB2
THNSL2
ANKRD36BP2
ANKRD20A8P
PROM2
TRIM43
NEURL3
MIR3127
ANKRD36
VWA3B
KIAA1211L
TSGA10
LYG2
AFF3
RFX8
IL1R2
SLC9A2
TMEM182
GPR45
UXS1
PLGLA
RGPD3
RGPD4
SLC5A7
SULT1C3
SULT1C2P1
CCDC138
SH3RF3
MIR4265
MIR4266
RGPD5
MIR4267
NPHP1
MIR4436B1
LIMS3
MIR4435-2HG
TMEM87B
POLR1B
CBWD2
FOXD4L1
FAM138B
DDX11L2
RABL2A
CCDC93
INSIG2
EN1
MARCO
PTPN4
TMEM185B
RALB
BIN1
MAP3K2
WDR33
FAR2P1
ARHGEF4
RAB6D
CCDC74A
C2orf27A
C2orf27B
NCKAP5
MIR3679
MGAT5
MAP3K19
RAB3GAP1
UBXN4
DARS1
HNMT
SPOPL
YY1P2
LRP1B
GTDC1
TEX41
ACVR2A
ORC4
MBD5
LYPD6
NEB
ARL5A
STAM2
ARL6IP6
GPD2
GALNT5
ERMN
CYTIP
ACVR1C
CCDC148
PKP4
WDSUB1
PLA2R1
MIR4785
RBMS1
PSMD14
TBR1
AHCTF1P1
GCA
KCNH7
FIGN
SLC38A11
SCN3A
CSRNP3
GALNT3
SCN1A
MIR4774
CERS6-AS1
NOSTRIN
LRP2
KLHL41
FASTKD1
SSB
UBR3
MYO3B
TLK1
DYNC1I2
SLC25A12
DLX2
ITGA6
PDK1
RAPGEF4
CDCA7
SP3
OLA1
SCRN3
MIR933
ATP5MC3
PDE11A
SESTD1
ZNF385B
CWC22
UBE2E3
ITGA4
NEUROD1
PPP1R1C
PDE1A
NUP35
ZNF804A
ZC3H15
ZSWIM2
TFPI
GULP1
MSTN
MFSD6
MYO1B
NABP1
TMEFF2
DNAH7
HECW2
PGAP1
ANKRD44
PLCL1
KCTD18
AOX2P
CASP8
C2CD6
BMPR2
FAM117B
NBEAL1
ABI2
CD28
PARD3B
NRP2
INO80D
SNORA41
ZDBF2
ADAM23
METTL21A
UNC80
MYL1
CPS1-IT1
MIR548F2
MIR4776-1
SPAG16
VWC2L
VWC2L-IT1
BARD1
ABCA12
ATIC
CYP27A1
WNT6
CDK5R2
EPHA4
CCDC140
FARSB
ACSL3
KCNE4
NYAP2
MIR548AR
MIR5702
COL4A4
SLC19A3
SP140L
SP100
ALPP
USP40
UGT1A3
SCLY
ASB1
HDAC4
ANKMY1
GPR35
CHL1
LRRN1
SETMAR
BHLHE40-AS1
LMCD1-AS1
SSUH2
CAV3
RAD18
LHFPL4
FANCD2
ATP2B2
VGLL4
RPL32
NUP210
TPRXL
MRPS25
RBSN
COL6A4P1
METTL6
MIR4270
ANKRD28
GALNT15
DAZL
MIR3714
TBC1D5
SATB1
MIR4791
EFHB
SGO1
VENTXP7
MIR548AC
RPL15
RARB
NEK10
CMC1
ZCWPW2
RBMS3
TGFBR2
GPD1L
CNOT10
CLASP2
STAC
DCLK3
ITGA9
XYLB
ACVR2B
SCN11A
XIRP1
CCR8
MOBP
CTNNB1
ULK4
CCK
HIGD1A
POMGNT2
ANO10
ABHD5
MIR138-1
ZNF502
KIF15
RTP3
PRSS45P
PRSS50
CCDC12
KLHL18
MAP4
CAMP
IP6K2
PRKAR2A
RBM5
HYAL1
DOCK3
MANF
DCAF1
RAD54L2
IQCF2
DCP1A
CACNA2D3-AS1
LRTM1
WNT5A
MIR3938
ERC2
CCDC66
ARHGEF3-AS1
DNAH12
SLMAP
RPP14
ACOX2
PTPRG
CADPS
SYNPR-AS1
C3orf49
ADAMTS9
MIR548A2
MAGI1
MAGI1-AS1
KBTBD8
MIR4272
SUCLG2
TAFA1
TAFA4
FRMD4B
MITF
FOXP1
PDZRN3
FAM86DP
FRG2EP
GBE1
CADM2
MIR5688
CADM2-AS2
VGLL3
POU1F1
HTR1F
CGGBP1
PROS1
STX19
MTHFD2P1
ARL6
OR5H15
OR5K3
OR5K1
DCBLD2
TMEM45A
TFG
ABI3BP
SENP7
CEP97
ZPLD1
MIR548A3
CBLB
CCDC54
BBX
CD47
HHLA2
RETNLB
MORC1
CD96
PHLDB2
CCDC80
NEPRO
CFAP44
GRAMD1C
ZNF80
TIGIT
ZBTB20
GAP43
TUSC7
UPK1B
B4GALT4
MIR198
NDUFB4
POLQ
HCLS1
SLC15A2
CD86
CASR
PARP14
HSPBAP1
KALRN
UMPS
MIR548I1
KLF15
CHCHD6
TPRA1
RAB7A
KIAA1257
H1-10
SNORA7B
COL6A6
ATP2C1
NEK11
NUDT16P1
MIR5704
DNAJC13
ACKR4
NPHP3
CDV3
TF
SRPRB
SLCO2A1
EPHB1
PPP2R3A
PCCB
STAG1
IL20RB
CEP70
PIK3CB
BPESC1
PISRT1
MRPS22
RBP1
NMNAT3
TRIM42
SPSB4
ZBTB38
TFDP2
GK5
ATR
U2SURP
CHST2
SLC9A9
DIPK2A
PLOD2
PLSCR2
PLSCR5
ZIC4
ZIC1
TM4SF1
CLRN1-AS1
P2RY14
MIR5186
SUCNR1
MBNL1
ARHGEF26
STRIT1
PLCH1
TIPARP
LEKR1
CCNL1
PTX3
RSRC1
GFM1
IQCJ
MIR3919
IQCJ-SCHIP1
C3orf80
IFT80
PPM1L
B3GALNT1
NMD3
SI
SLITRK3
ZBBX
WDR49
SERPINI1
GOLIM4
MECOM
RPL22L1
EIF5A2
MIR569
PLD1
FNDC3B
NLGN1
KCNMB2
ZMAT3
PIK3CA
KCNMB3
USP13
SOX2-OT
MCCC1
B3GNT5
KLHL24
YEATS2
VPS8
NMRAL2P
RFC4
ADIPOQ-AS1
RTP1
BCL6
LPP
TPRG1
TP63
P3H2
TMEM207
SNAR-I
PYDC2
MB21D2
OPA1
GP5
APOD
MUC4
SLC51A
UBXN7
WDR53
PAK2
SENP5
PIGZ
ZNF718
ZNF141
PCGF3
GAK
FAM53A
LETM1
LRPAP1
FAM86EP
OTOP1
CYTL1
STK32B
EVC
KIAA0232
TBC1D14
MIR4274
USP17L6P
MIR548I2
MIR5091
C1QTNF7
CD38
TAPT1-AS1
MIR548AX
LDB2
FAM184B
NCAPG
SLIT2
PACRGL
GBA3
CCDC149
RBPJ
TBC1D19
MIR4275
ARAP2
MIR4801
NWD2
C4orf19
RELL1
KLF3
TLR1
TLR6
SMIM14
N4BP2
NSUN7
UCHL1
TMEM33
ATP8A1
GRXCR1
KCTD8
GNPDA2
GABRG1
GABRA2
COX7B2
COMMD8
TXK
SLAIN2
FRYL
OCIAD2
DCUN1D4
RASL11B
SCFD2
FIP1L1
LNX1
RPL21P44
PDGFRA
KIT
KDR
EXOC1
CRACD
AASDH
HOPX
EPHA5
EPHA5-AS1
UBA6
TMPRSS11BNL
UGT2B17
UGT2B15
UGT2B10
UGT2A1
SULT1B1
HTN3
CABS1
MUC7
MOB1B
DCK
NPFFR2
COX18
CXCL6
CXCL1
MTHFD2L
BTC
PARM1
RCHY1
SHROOM3
SOWAHB
CXCL13
ANXA3
NAA11
PCAT4
ANTXR2
CFAP299
PRKG2
RASGEF1B
HNRNPD
PLAC8
HELQ
GPAT3
WDFY3
WDFY3-AS2
MIR4451
MAPK10
PTPN13
SLC10A6
AFF1
HSD17B13
HSD17B11
DMP1
IBSP
FAM13A
MMRN1
HPGDS
BMPR1B
UNC5C
PDHA2
STPG2-AS1
RAP1GDS1
TSPAN5
DAPP1
DDIT4L
SLC39A8
MANBA
SLC9B1
CXXC4
TET2
PPA2
GSTCD
TBCK
DKK2
PAPSS1
HADH
LEF1
RPL34-AS1
ETNPPL
MCUB
ELOVL6
ENPEP
PITX2
AP1AR
ANK2
CAMK2D
ARSJ
UGT8
NDST4
TRAM1L1
NDST3
PRSS12
SEC24D
SYNPO2
USP53
PDE5A
KIAA1109
IL21
FGF2
SPATA5
SPRY1
ANKRD50
FAT4
MIR2054
PLK4
LARP1B
PGRMC2
SCLT1
SLC7A11-AS1
NOCT
CLGN
INPP4B
USP38
GUSBP5
FREM3
GYPA
HHIP-AS1
ABCE1
C4orf51
ZNF827
SLC10A7
POU4F2
EDNRA
ARHGAP10
MAB21L2
SH3D19
PRSS48
FAM160A1
GATB
TIGD4
FHDC1
SFRP2
DCHS2
NPY2R
TDO2
CTSO
GRIA2
GASK1B
RXFP1
FNIP2
C4orf45
FSTL5
NAF1
TKTL2
SMIM31
APELA
TRIM60
DDX60L
CBR4
SH3RF1
NEK1
HPF1
MFAP3L
GALNT7
FBXO8
MIR4276
GLRA3
ADAM29
GPM6A
VEGFC
TENM3
FAM92A1P2
WWC2
TRAPPC11
ENPP6
CASP3
HELT
SNX25
FAT1
TRIML1
DUX4L1
SLC9A3
MIR4456
TPPP
ZDHHC11
MIR4635
SDHAP3
MIR4277
IRX4
ADAMTS16
MIR4278
MIR4454
MIR4636
SNORD123
ANKH
FBXL7
MARCHF11
RETREG1
MYO10
PMCHL1
PRDM9
CDH10
PURPL
GOLPH3
NPR3
C1QTNF3
RAI14
AGXT2
IL7R
RANBP3L
NIPBL
CPLANE1
WDR70
GDNF
LIFR
OSMR
RICTOR
FYB1
C9
DAB2
PTGER4
PRKAA1
MROH2B
PLCXD3
OXCT1
FBXO4
GHR
CCDC152
SELENOP
HMGCS1
TMEM267
C5orf34
PAIP1
NNT-AS1
PARP8
ITGA1
NDUFS4
MIR581
ARL15
HSPB3
GZMA
PLPP1
SLC38A9
DDX4
FLJ31104
ANKRD55
MAP3K1
GPBP1
ACTBL2
PART1
DEPDC1B
ERCC8
ZSWIM6
C5orf64
KIF2A
IPO11
HTR1A
RNF180
SHISAL2B
ADAMTS6
ERBIN
SREK1
MAST4
CD180
OCLN
GUSBP3
SERF1A
SMN2
GUSBP14
GUSBP15
NAIP
GUSBP9
BDP1
MCCC2
CARTPT
TNPO1
FCHO2
ARHGEF28
HEXB
ANKRD31
ANKDD1B
SV2C
F2RL1
CRHBP
AGGF1
OTP
AP3B1
SCAMP1
LHFPL2
BHMT
CMYA5
MTX3
ANKRD34B
RASGRF2
ACOT12
SSBP2
ATG10
RPS23
ATP6AP1L
MIR3977
XRCC4
VCAN
HAPLN1
COX7C
MIR4280
TMEM161B
TMEM161B-AS1
MIR9-2
CETN3
ARRDC3-AS1
POU5F2
FAM172A
MCTP1
FAM81B
MIR583
PCSK1
FAM174A
PAM
FBXL17
FER
MAN2A1
SLC25A46
TSLP
WDR36
CAMK4
STARD4
NREP
EPB41L4A-AS1
EPB41L4A-DT
DCP2
YTHDC2
TRIM36
CCDC112
TMED7
COMMD10
DTWD2
DMXL1
HSD17B4
FAM170A
FTMT
SRFBP1
SNCAIP
MGC32805
SNX2
SNX24
PRDM6
CEP120
ZNF608
GRAMD2B
LMNB1
MARCHF3
C5orf63
MEGF10
PRRC1
SLC12A2
SLC27A6
ADAMTS19
CDC42SE2
MEIKIN
P4HA2
IRF1
HSPA4
FSTL4
TXNDC15
C5orf66
LECT2
TRPC7
MYOT
FAM13B
WNT8A
CTNNA1
SIL1
ANKHD1
PCDHA1
PCDHA2
PCDHA6
PCDHA13
PCDHB2
PCDHB3
PCDHB4
PCDHB5
PCDHB17P
PCDHB7
PCDHB10
PCDHB11
PCDHB12
PCDHB13
PCDHB14
PCDHB18P
PCDHB15
GNPDA1
NDFIP1
ARHGAP26-AS1
HMHB1
YIPF5
SH3RF2
GPR151
PPP2R2B
DPYSL3
JAKMIP2
C5orf46
SPINK6
SPINK7
HTR4
PPARGC1B
DCTN4
SLC36A3
SLC36A2
SPARC
GLRA1
MIR3141
KIF4B
SGCD
PPP1R2B
TIMD4
HAVCR1
HAVCR2
NIPAL4
CLINT1
EBF1
ADRA1B
ATP10B
CCNG1
MAT2B
PANK3
DOCK2
C5orf58
FGF18
STC2
C5orf47
MIR4634
HRH2
FAM153B
FAF2
UIMC1
FAM193B
COL23A1
ZNF354C
RASGEF1C
CNOT6
OR2Y1
MGAT1
BTNL8
OR4F16
DUSP22
IRF4
EXOC2
GMDS-DT
RIPK1
PXDC1
ECI2
RPP40
LYRM4
NRN1
LY86-AS1
RREB1
EEF1E1
HULC
ELOVL2-AS1
NEDD9
HIVEP1
JARID2
DTNBP1
MYLIP
ATXN1
NUP153
KIF13A
MIR548A1
SOX4
CASC15
NBAT1
HDGFL1
NRSN1
GMNN
CMAHP
CARMIL1
ZNF184
H4C11
ZNF165
GPX6
ZBED9
OR2B3
OR2J2
HLA-F
HCG4B
RNF39
HLA-L
HLA-E
MUC21
HLA-C
HCP5
NEU1
C2
STK19
HCG23
HLA-DRB5
HLA-DPA1
MLN
NUDT3
UHRF1BP1
PPARD
PI16
BTBD9
DNAH8-AS1
KIF6
ADCY10P1
MIR4641
TRERF1
POLH
MIR4642
MIR586
CLIC5
RCAN2
TNFRSF21
CD2AP
ADGRF2
MMUT
GLYATL3
RHAG
PGK2
DEFB112
TFAP2D
TFAP2B
EFHC1
GSTA5
MIR5685
LRRC1
TINAG
FAM83B
GFRAL
HMGCLL1
BMP5
COL21A1
DST
KHDRBS2
LGSN
PHF3
COL19A1
COL9A1
SMAP1
B3GAT2
OGFRL1
RIMS1
KCNQ5
MIR4282
SLC17A5
COL12A1
FILIP1
IRAK1BP1
PHIP
HMGN3
LCA5
RNY4
IBTK
TPBG
UBE3D
ME1
RIPPLY2
CEP162
NT5E
SMIM8
GJB7
AKIRIN2
RNGTT
GABRR1
MAP3K7
MIR4643
EPHA7
FUT9
FHL5
POU3F2
FBXL4
USP45
PRDM13
SIM1
ASCC3
LIN28B
PREP
ATG5
BEND3
PDSS2
SCML4
SEC63
SNX3
FOXO3
SESN1
AK9
FIG4
GPR6
WASF1
CDC40
GSTM2P1
FYN
CCN6
MARCKS
TPI1P3
DSE
RSPH4A
FAM162B
GPRC6A
SLC35F1
BRD7P3
SELENOKP3
FAM184A
MAN1A1
GJA1
HSF2
PKIB
SMPDL3A
CLVS2
TRDN
NKAIN2
RNF217
HDDC2
NCOA7
RSPO3
RNF146
THEMIS
PTPRK
LAMA2
SAMD3
TMEM200A
SMLR1
CTAGE9
EYA4
ALDH8A1
AHI1
PEX7
TNFAIP3
HEBP2
HECA
MIR4465
ADAT2
PLAGL1
UTRN
EPM2A
PCMT1
RMND1
ESR1
SYNE1
MYCT1
RGS17
IPCEF1
SCAF8
TIAM2
TFB1M
NOX3
SERAC1
GTF2H5
TULP4
SOD2
SLC22A1
RPS6KA2
CCR6
TTLL2
DACT2
WDR27
PSMB1
PRKAR1B
C7orf50
UNCX
MAD1L1
NUDT1
SNX8
AMZ1
CARD11
SDK1
FOXK1
FSCN1
ZNF12
C1GALT1
COL28A1
MIOS
NXPH1
NDUFA4
THSD7A
TMEM106B
SCIN
ARL4A
DGKB
AGMO
MEOX2
CRPPA-AS1
CRPPA
AGR2
AHR
TWIST1
FERD3L
MIR3146
MACC1-AS1
ABCB5
SP4
DNAH11
CDCA7L
STEAP1B
TOMM7
SNORD93
FAM126A
IGF2BP3
CCDC126
NPY
OSBPL3
NPVF
SNX10
SKAP2
EVX1
HIBADH
JAZF1
TRIL
PRR15
SCRN1
DKFZP586I1420
NOD1
GARS-DT
CRHR2
NEUROD6
ITPRID1
PPP1R17
PDE1C
NPSR1-AS1
DPY19L1
DPY19L2P1
HERPUD2
AOAH
ELMO1
GPR141
POU6F2
C7orf25
HECW1
LUARIS
BLVRA
YKT6
PURB
ADCY1
SEPTIN7P2
IGFBP3
PKD1L1
ABCA13
CDC14C
FIGNL1
DDC
VSTM2A
SEC61G
LANCL2
FKBP9P1
PSPH
DKFZp434L192
ZNF479
ZNF735
ZNF107
ZNF138
ZNF273
ZNF117
ZNF92
TPST1
PMS2P2
GTF2IRD2P1
CLDN3
CLDN4
PMS2P5
GTF2IP4
SPDYE5
SNORA14A
PMS2P9
CCDC146
PTPN12
MAGI2
MAGI2-AS2
MAGI2-AS3
MIR548M
CD36
SEMA3C
HGF
CACNA2D1
SEMA3A
KIAA1324L
TMEM243
ABCB1
ADAM22
SRI
ZNF804B
CDK14
LRRD1
SAMD9
VPS50
MIR653
GNGT1
MIR4652
BET1
PDK4
DYNC1I1
MIR591
SEM1
SDHAF3
PTCD1
CYP3A5
OR2AE1
AGFG2
ZAN
COL26A1
SPDYE6
RASA4
LRRC17
FBXL13
DPY19L2P2
RELN
ORC5
LHFPL3
LHFPL3-AS2
SRPK2
NAMPT
CCDC71L
GPR22
DLD
NRCAM
PNPLA8
DNAJB9
EIF3IP1
LRRN3
IMMP2L
DOCK4
LSMEM1
TMEM168
SMIM30
PPP1R3A
MDFIC
CAV2
MET
CFTR
ANKRD7
PTPRZ1
TAS2R16
IQUB
TMEM229A
MIR592
GRM8
ZNF800
SND1-IT1
FAM71F2
STRIP2
SSMEM1
COPG2
TSGA13
FLJ40288
CHCHD3
EXOC4
AGBL3
TMEM140
CHRM2
MIR4468
TRIM24
UBN2
KDM7A
SLC37A3
RAB19
NDUFB2-AS1
MRPS33
TMEM178B
OR9A4
CTAGE15
TCAF2
OR2A14
CTAGE4
MIR548AQ
MIR548I4
C7orf33
EZH2
ZNF746
ACTR3C
GIMAP7
GIMAP1-GIMAP5
GALNT11
XRCC2
ACTR3B
INSIG1
RNF32
LMBR1
UBE3C
DNAJB6
MIR595
MIR5707
VIPR2
OR4F21
CLN8
AGPAT5
DEFB109B
FAM90A7P
FAM90A10P
PRAG1
CLDN23
PPP1R3B
TNKS
SOX7
USP17L7
DLC1
C8orf48
SGCZ
MIR383
MSR1
MTMR7
PSD3
LPL
GFRA2
FAM160B2
NKX3-1
ADAM28
ADAM7
NEFM
NEFL
DOCK5
CDCA2
EBF2
BNIP3L
ADRA1A
STMN4
EPHX2
INTS9
DUSP4
MIR548O2
WRN
NRG1
NRG1-IT3
DUSP26
ZNF703
GOT1L1
TACC1
ADAM32
IDO2
SFRP1
NKX6-3
HOOK3
HGSNAT
SPIDR
CEBPD
SNTG1
PCMTD1
ALKAL1
OPRK1
XKR4
SBF1P1
TMEM68
MOS
PENK
IMPAD1
FAM110B
UBXN2B
NSMAF
RAB2A
MIR4470
NKAIN3
NKAIN3-IT1
YTHDF3
CYP7B1
ARMC1
RRS1-AS1
TCF24
CSPP1
ARFGEF1
PREX2
C8orf34-AS1
SULF1
SLCO5A1
TRAM1
EYA1
MSC-AS1
TRPA1
KCNB2
TERF1
C8orf89
JPH1
MIR2052HG
PI15
CRISPLD1
ZFHX4
IL7
STMN2
MRPS28
MIR5708
ZBTB10
PMP2
CHMP4C
LRRCC1
WWP1
CPNE3
CNGB3
CNBD1
DCAF4L2
RIPK2
SLC26A7
RUNX1T1
TRIQK
C8orf87
TMEM67
PDP1
VIRMA
CPQ
TSPYL5
MTDH
NIPAL2
KCNS2
VPS13B
MIR875
COX6C
MIR4471
YWHAZ
NACA4P
MIR5680
UBR5
AZIN1
ZFPM2
OXR1
ABRA
ANGPT1
EIF3E
TMEM74
[truncated: 2,259 more rows]

## Sheet: 4. SICER DCM unique genes
Gene Symbol
MIR4689
ERRFI1
SPSB1
TNFRSF8
IGSF21
TAS1R2
ZBTB40
TCEA3
ZBTB8A
TRABD2B
NBPF4
SEC22B
NOTCH2NLA
LOR
GPA33
TNR
GLUL
LHX9
MIR205
SLC35F3
GREM2
MIR4677
LOC400940
BCL11A
PANTR1
NCK2
ZC3H6
CLASP1
LYPD1
XRCC5
SPATA3
NGEF
AGAP1
COPS8
MIR2467
STK25
RYBP
BFSP2
SLC9A9-AS1
ETV5
KNG1
MAEA
MSX1
CRMP1
MIR378D1
JAKMIP1
MAN2B2
AFAP1-AS1
AFAP1
ABLIM2
HMX1
TBC1D1
TLR10
TRIM2
PALLD
F11
IRX2
DAP
CTNND2
TRIO
ADAMTS12
IL31RA
KIAA0825
MIR4633
MIR146A
MIR218-2
GABRP
GCNT2
RIPOR2
DAAM2
SLC22A7
GSTA3
AKAP7
MIR3668
PLG
AGPAT4
GNA12
C7orf65
STAG3L4
NPTX2
PSMC2
GPR37
AGK
TAS2R38
TAS2R40
RNU6-34P
PAXIP1-AS2
MSRA
GATA4
LOC729732
LZTS1-AS1
PLEKHA2
HHLA1
KCNQ3
TG
MIR4472-1
AK3
UHRF2
IFNE
SYK
MIR3910-2
ROR2
LOC158434
LHX2
GOLGA1
ADARB2-AS1
KLF6
UCN3
SFMBT2
PPIAP30
NMT2
PTER
HSD17B7P2
WDFY4
PCBD1
MIR346
SLC18A2
FAM204A
GPR26
FANK1
ADAM12
MGMT
MIR378C
OSBPL5
ART1
EIF3M
PRR5L
OR4C45
CD5
MYEOV
ANO1
FLJ42102
SPATA19
GLB1L3
IQSEC3
BCL2L14
CASC1
MIR1228
CMKLR1
MVK
TRPV4
NOS1
TMEM233
RILPL1
RFLNA
TMEM132B
FZD10
RIMBP2
RAN
GJA3
CRYL1
FGF9
TNFRSF19
MTUS2-AS1
DCLK1
MIR622
ABCC4
TUBGCP3
GALNT16
SMOC1
PNMA1
FOXN3
SERPINA12
VRK1
C14orf177
OR4N3P
REREP3
GOLGA8DP
MIR147B
TLE3
CIITA
ABCC1
GPR139
HS3ST4
ZNF423
SALL1
C16orf97
CMIP
CDH13
FENDRR
BANP
KRT14
FZD2
DSC1
TINCR
ZNF557
CYP4F2
GOLGA2P9
TSHZ3
ZNF667
USP29
CST1
ARHGAP40
SULF2
ZFP64
TSHZ2
BAGE
DYRK1A
RIPK4
ABCG1
SIK1
HSF2BP
SEZ6L
MN1
RASD2
CACNG2
PVALB
EFCAB6-AS1
EFCAB6
TBC1D22A
MIR3201
PPP6R2
ZFP92
LINC01119
LINC01107
LINC00887
LINC02363
LINC02226
LINC01622
LINC01300
LINC00963
LINC00442
LINC00917
LINC01531
LINC00189
LINC00632

## Sheet: 5. MACS control GO genes
Gene Symbol
THRAP3
ESR1
MED13
GPER1
YWHAZ
IL9R
CLDN4
SPOCK3
PPP2R5A
ERBB3
ARHGAP19
IQGAP3
KITLG
PDE11A
NMB
VIPR2
OR1G1
ARHGAP21
SMOC2
PRMT2
ANK2
PAK2
ZFYVE16
PRKAA1
UNC5D
IL1RAPL1
INPP5B
EDARADD
ROCK1
GNRH2
OMP
CREBBP
ERBIN
NDFIP1
NR4A2
RPS6KC1
TLE1
NRXN1
GEM
TENM4
CBLB
GRIA1
TENM2
CARTPT
TXNRD1
ASIP
SPRY2
PIK3CA
PAK1
PARK7
RPTOR
FNIP2
ARHGAP21
ATL2
GOLPH3
DYM
HACE1
CIT
TENM4
PTPRD
CBLN1
PPARD
CNTN1
PRDM1
MYC
KLF4
NGF
XRCC2
PSEN1
TGFB3
SLC38A9
RRAGB
GLRA1
CYSLTR1
CYSLTR2
SORCS1
RAPGEF2
ROCK1
GCNT1
STON1-GTF2A1L
TAF1
THRAP3
GTF2H5
USP7
PKHD1
OTULIN
CACTIN
PPARD
IL2RA
C1QTNF3
SDK1
PCDHB14
PCDHB11
ADGRL3
SHANK2
PTPRD
PTPRF
SLC6A5
SLITRK5
DLG2
HTR1E
TULP4
SNX10
TBC1D32
IFT140
PLAC8
SPRY2
SON
BNIP2
HIGD1A
DPEP1
SLC9A1
TEX11
PRAMEF9
ATP7A
MUC1
XRCC2
FUT8
JAG2
TMEM100
RBBP6
CREBBP
PYGO1
TLE4
IL2RA
SEL1L

## Sheet: 6. MACS control pathway genes
Gene Symbol
PPARD
NLK
CREBBP
TLE1
MYC
PPP4R3B
PPP4R3A
GNAQ
PRKAG2
PHKA1
PRKAA1
OCLN
CLDN4
PTPRF
CNTN1
HLA-DRB5
HLA-C
NRXN1
LRRC4C
HLA-F
PAK2
MAP3K1
CASP8
PAK1
PRF1
EGR2
VIPR2
ABLIM1
DCC
ROCK1
PAK2
SEMA6D
ROBO1
UNC5D
CBLB
HK2
PIK3CA
RPTOR

## Sheet: 7. SICER control GO genes
Gene Symbol
NRG1
CCL11
DLC1
FGF18
RAB3GAP1
RASGEF1B
TBC1D19
ITSN1
AGAP5
TIAM2
AGAP9
GBF1
RAPGEF4
EIF2B2
RAPGEF1
IRS2
RAP1GDS1
PSD3
SIPA1L2
ACTN2
THY1
NCAM1
RASGRF2
FNBP1L
PDGFRA
OPHN1
LRRK2
EPS8L2
KALRN
SPTB
CAV2
ARFGAP2
RALGPS1
ARHGEF26
AGFG2
ERBB3
ARHGEF28
AKAP13
ASAP3
ARFGEF2
ARFGEF1
ITGB1
RIC1
RASAL2
DOCK2
TEK
FBXO8
FGD4
ABR
DENND1A
NCKAP1L
DOCK5
DOCK3
DNMBP
DOCK4
DENND1B
RGS1
RGS2
SFRP1
ITGA6
RGS3
PKP4
RGS5
RGS6
RAP1A
SPTBN1
ARHGAP10
FGF7
EZH2
PREX2
ARHGAP19
HPS1
RAB3IP
ARHGAP12
ARHGAP21
SMAP2
ARHGAP6
SMAP1
ARHGAP20
ANGPT1
ARHGAP11B
ARHGAP11A
PLCB1
SHC3
FGF2
AGAP4
ARHGEF4
ARHGEF7
ARHGAP28
HERC2
ARHGAP25
ELMO1
ARHGAP32
GNAQ
SBF2
BNIP2
RIN2
KITLG
KIT
FAM13A
FAM13B
ARHGAP39
STARD13
ALDH1A1
PLEKHG3
RGS10
CAMK2D
CHM
INPP5B
TBC1D2
IL2RA
RGS18
FYN
JAK2
ARAP2
GFRA2
BCAR3
CHL1
ITGB3BP
NRP2
NUAK1
TLN2
FERMT1
CASK
FER
MMRN1
CXCL12
CTNNB1
CD47
APP
CNTNAP3
COL12A1
TM9SF4
SPON1
SPECC1L
PRKCA
PTPRK
PTPRF
MAGI1
PCDHB3
PCDHB4
MFGE8
CTNNA1
CD36
VCAN
RELN
DST
PARVA
PCDHB15
NEDD9
COL28A1
PCDHB12
PCDHB11
ITGAM
ITGBL1
ITGAX
AGGF1
COL6A6
FAT1
ENTPD1
THBS1
SELPLG
DPT
COL18A1
HAPLN1
LPP
ADAM23
ERBIN
NLGN1
ITGA4
NID2
PCDH17
EMILIN2
TPBG
LAMA2
ITGA9
EPHA4
LAMA1
COL19A1
NLGN4Y
ITGA8
ADAM22
ABL2
CDH11
MYH10
ARHGEF29
AKAP14
ASAP4
ARFGEF0
WNT5A
AP1AR
AHI1
ZDHHC18
RRAGB
RRAGC
EYA1
FRMD6
NIPBL
SIN3A
ANK2
TMEM33
DMD
AMOT
SP100
TXN
SOX4
PARK7
BARD1
HDAC4
SLC8A1
RYR2
SLC9A1
NOX4
BMP4
BMP2
ACADM
SOX6
NRG1
FOXP1
E2F1
DNMT3A
ACAA2
PPARD
STC2
EPAS1
TRPC6
PTGS2
HP1BP3
RORA
FOXO3
SRC
ZFP36L1
BNIP3L
NKX3-1
PRKAA1
MTOR
BMP7
TIGAR
WNT6A
AP2AR
AHI2
ZDHHC19
CTNNA2
CTNNB2
EYA2
FRMD7
SIN4A
ANK3
TMEM34
LRRK3
ZFP36L2
NOX5
SLC8A2
AQP10
ASS2
PENK
CRHBP
RAP2A
AKAP7
HCN5
RAPGEF2
ITPR3
GNAQ
SSTR2
GRIK4
FMR2
GRIA4
PLCB2
NRXN2
CHL1
SH3GL2
PENK
ITGB3BP
GNA14
PPP2R5A
TLR1
PLPPR4
IQGAP3
PDE3B
FGF13
PRKG1
TLR6
VIPR2
CNGB3
CD2AP
PGR
TMEM9B
WWP1
KIFAP3
PDE4B
RALB
PITPNC1
STAM
UNC5C
PRKACB
RARB
NSMAF
MAP2K6
EDARADD
MAGI3
MAGI2
ROCK1
PIK3CB
LRRC1
RPS6KC1
VEGFC
MAPK1
CD38
PRDM4
CAMK4
ATP2C1
IGSF1
IGBP1
PDE5A
RIPK2
PPP2R5E
AKAP8
AMFR
UNC13B
SRI
PLCXD3
OSTF1
NOSTRIN
RUNX1
IL1RAPL1
CREBL2
NPHP1
GABRE
TP53BP2
PHB
MET
CREBBP
NDFIP1
NDFIP2
ATM
P2RX5
MYO10
CBLB
HIVEP3
ADRA1A
HIVEP1
NAMPT
IMPA2
TOLLIP
SORL1
RASSF9
GJA1
PDE11A
SKAP2
EDNRA
TNFRSF11B
NOD1
PRMT2
PAK2
GUCY1A2
GKAP1
SHC3
AKT3
AR
PKN2
ESR1
CLIC2
IPO8
ARRDC2
M6PR
GNAL
ACVR2B
TNFSF13B
ZDHHC13
PDCL
MAPRE2
INPP4B
PDE9A
TXNRD1
TNFRSF21
YWHAZ
GULP1
TFG
NMB
IL7R
NRXN3
CHL2
CCL12
SH3GL3
DLC2
ITGB4BP
GNA15
FGF19
PPP2R6A
TLR2
PLPPR5
IQGAP4
FGF14
PRKG2
TLR7
VIPR3
CNGB4
CD3AP
CXCL13
TMEM10B
ANK4
ANK5
WWP2
KIFAP4
PDE5B
PITPNC2
UNC6C
MAP2K7
ADCY2
NUAK2
GRIP2
PREX3
ITSN2
SDCBP3
PRKAR3A
NOD2
TIAM3
PPP1R2C
ACOT12
GUCY1A3
TLK2
NRG2
AKT4
ARHGEF5
SRPK3
MAGI4
ARHGEF8
PKN3
PATJ
NEK12
MARK2
ASB10
MAST5
PRKCQ
MAST3
PSEN2
CAMK5
ASB2
ASB4
UNC14C
UNC14B
DNMT4A
XRCC3
PAK3
STK27
RRM2
TFDP3
CENPF
CNTRL
PPP2R3B
CAV4
BIN2
NREP
ZNF704
LTBP5
SMAD0
SMAD2
SMURF3
HDAC5
FOXO4
PARK8
RAB28A
MIOS
SLC38A10
GOLPH4
RICTOR
RPTOR
WDTC2
XK
RDX
MSN
IL8R
IPO6
NTRK3
HNRNPD
PDGFD
SESN2
SESN4
ACTN3
ADRA2B
ADRA2A
TNNI4K
RYR3
NOX5
EZH3
NEK11
MAGED2
TENM2
PDE6A
FGF3
BMP0
SOX7
ITGB2
FOXP2
SLC9A2
SP101
SOX5
BARD2
AKR1C4
PRDX4
PPARGC2B
INPP6F
E2F2
DNMT4A
ACAA3
STC3
EPAS2
TRPC7
PTGS3
HP1BP4
ZFP36L2
SFRP2
BNIP4L
NKX3-2
PRKAA2
BMP8
FGF19
IRS3
FGF8
ERBB4
PIK4CB
NPR4
CD87
MAPKAP2
PLCH2
PIK3C4
PIK4CA
CD29
NGF
EXOC2
NUAK2
ZMAT4
EGLN4
TP64
CHCHD7
ZBTB39
FANCL
ERCC9
IMMP3L
CHD2L
DDX12
RNF170
BCL7
SPIDR
FANCF
DYRK3
POLQ
MYC
TAF2
DTL
MACROD3
APTX
HERC3
MACROD2
ATR
WRN
RBBP7
HPF2
MAPK2
NABP2
UBR6
RAD19
KCNMB4
CLN4
USP54
KCNMB3
KDM5A
KDM4A
UTY
PHF9
GPD2L
CAV4
SEMA4A
HHEX
CEP121
DOCK8
HOOK4
ROCK2
PTGER5
MKKS
TTC9
KDM7A
RAB3GAP2
MITF
GJA2
SGMS2
RIMS2
DTNBP2
SEC17B
APOB
MUSK
DDX4X
CYP26B2
VPS36
NFIL4
CD28
BMP3
EPHX3
PTGFR
NCOA4
F2RL2
DAB3
SEMA4C
THBS2
ZNF269
COL18A2
BMP5
SUN3
HGF
KDR
CORO2A
SYNE3
ITGA7
RRAS3
CARMIL2
TRIM33
TCAF3
HAS3
JAK3
CPNE4
ATP8A2
SGPL2
ARID6B
TIPARP
PDE1A
PHLPP2
SH3RF2
ULK5
EPHB2
CHL2
ITGB4BP
NRP3
TLN3
FERMT2
MMRN2
CD48
CNTNAP4
COL12A2
TM9SF5
SPON2
SPECC2L
PCDHB5
PCDHB6
MFGE9
THY2
NCAM2
PCDHB16
NEDD10
COL28A2
PCDHB10
ADCY1
GRIP1
SDCBP2
PRKAR2A
PPP1R1C
ACOT11
TLK1
SRPK2
MARK1
ASB9
MAST4
MAST2
PSEN1
ASB1
AKAP6
ASB3
UNC13C
ASB12
SH3BP5L
PLCL1
STK32B
DGKB
DDX3X
HCLS1
SMAD4
SPSB4
DGKH
GUCY2C
YWHAE
PPP1R17
TULP4
RPS6KA3
RPS6KA2
CDC42BPA
ADRA1B
CIT
AKR1C3
PRDX3
PPARGC1B
CAV3
NTRK2
INPP5F
SESN3
KCNMB3
CLN3
USP53
KCNMB2
FGF18
NPR3
CD86
MAPKAP1
PLCH1
PIK3C3
PIK3CA
EXOC1
NUAK1
ZMAT3
EGLN3
TP63
CHCHD6
ZBTB38
ERCC8
IMMP2L
CHD1L
DDX11
RNF169
BCL6
DYRK2
TAF1
FMR1
MACROD1
RBBP6
HPF1
NABP1
UBR5
RAD18
KDM6A
SGMS1
RIMS1
DTNBP1
SEC16B
CD46
CYP26B1
VPS35
NFIL3
RAB27A
EPHX2
NCOA3
PDCD5
EDA
KLF4
F2RL1
DAB2
ZNF703
SEMA3C
PAK1
ZNF268
SUN2
CORO1A
SYNE2
RRAS2
CARMIL1
TRIM32
TCAF2
HAS2
CPNE3
ATP8A1
KDM7A
PHF8
GPD1L
CAV3
TNNI3K
SEMA3A
HCN4
CEP120
DOCK7
HOOK3
ROCK1
PTGER4
TTC8
SGPL1
ARID5B
NEK10
MAGED1
TENM1
WDTC1
PHLPP1
SH3RF1
ULK4
EPHB1
BIN1
DNMT3A
ASS1
SLC38A9
IPO5
SESN1
SSTR1
GRIK3
GRIA3
LTBP4
SMURF2
ZFP36L1
NOX4
AQP9
ITPR2
XRCC2
STK26
RRM1
TFDP2
PPP2R2B
GOLPH3

## Sheet: 8. SICER control pathway genes
Gene Symbol
BCAT1
ACAA2
ACADM
HMGCLL1
ACADS
HMGCS1
ACSF3
ALDH3A2
HIBADH
AUH
MCCC2
ALDH1B1
OXCT1
MCCC1
DLD
ABAT
HADH
PCCB
HMGCL
EPAS1
PIK3CB
CREBBP
MET
EGLN3
TGFB3
HGF
MAPK1
CUL2
PAK2
PIK3CA
RAP1A
PAK1
RAPGEF1
AKT3
ETNPPL
HGSNAT
CYP3A5
IMPAD1
GNPDA1
GNPDA2
PTGS2
PTGS1
NDUFAB1
SGMS1
ACSS3
UXS1
DSE
GPAT3
ST3GAL1
IDS
SCLY
B3GALNT1
NT5C2
PIK3C3
PDHA1
NMNAT3
SGPL1
PLD1
SPTLC1
SUCLG2
CYP2E1
NME7
COX6C
MGAT1
CD38
HYKK
MGAT5
GATB
PRPS2
ME1
ME3
ASS1
GLUD1
HSD17B12
ST8SIA1
COX7C
TK2
POLE4
CEPT1
B3GNT5
UPRT
PLCH1
GALC
GCNT1
B4GALT4
CYP19A1
DNMT3A
MAOA
ACER2
MGAT4C
EPHX2
AK2
DLAT
AK9
IDH3A
GBE1
CYP2R1
GK
ALG13
ACOX2
UQCRC2
NAMPT
IMPA2
HEXB
UQCRFS1
PSPH
AKR1C3
ST6GALNAC5
PIGK
ST6GALNAC3
AGPAT5
NDUFS4
P4HA2
P4HA3
PLCB1
NT5E
HYAL1
MAN1A2
PGAP1
PIGV
PIGU
PFKP
COX4I1
POLR1B
MAN1A1
ATP6V1D
LPIN1
PIGN
MAN2A1
UMPS
CTH
PANK3
DHRS4
CYP27A1
ADK
RRM1
MTAP
INPP4B
UROD
UGP2
XYLB
ALPL
BCAT1
NDUFB4
GALNT1
TYRP1
GALNT7
ADPGK
GALNT5
HK2
DCK
POLA1
PLPP1
PLPP3
ALDH1A1
MTMR2
DGKB
ATIC
CYP26B1
GGPS1
HAAO
GALNT15
ETNK1
MTMR8
PAFAH1B2
HSD17B4
GALNT11
PAPSS1
MTMR7
INPP5B
ACSL3
HPGDS
AGL
C1GALT1
HSD17B7
B4GALNT1
ENO1
NDUFA4
SHMT1
MTHFD2L
A4GALT
DGKH
POLR3B
AMPD3
MAN1C1
ACSM3
MPI
MBOAT2
MAT2B
ALOX5
RDH16
SCP2
TRIT1
PYGB
FGF18
ENAH
FGF7
DIAPH2
DIAPH3
IQGAP3
ABI2
FGF13
RDX
ITGB1
SRC
ITGAM
ITGAX
PDGFD
MSN
FGF2
ARHGEF4
ROCK1
ARHGEF7
BAIAP2
ITGA1
NCKAP1L
ACTN2
ITGA4
WAS
ITGA9
ITGA6
CHRM2
RRAS2
ITGA8
PDGFRA
TMSB4X
TMSB4Y
SLC9A1
NUP160
PABPC5
NUP93
RPP14
NXT2
SUMO3
EIF3C
EIF3CL
EIF4EBP2
RAE1
EIF3H
EIF3E
NUP210
GEMIN8
EIF2B2
NUP35
GEMIN6
NMD3
RGPD5
NUP153
RGPD1
PAIP1
RGPD3
FMR1
EIF2S3
CASC3
SMN2
EIF4G3
EIF2S2
THOC5
THOC2
RPP40
NUP210L
GNA14
ADCY1
CYSLTR1
ERBB3
TACR1
PHKA1
EDNRA
EDNRB
PDE1C
HRH2
PDE1A
CAMK2D
PRKACB
PRKCA
SLC8A1
SLC25A5
SLC25A6
HTR4
STIM1
PTGFR
ITPR2
P2RX5
GNAL
CAMK4
GNAQ
AVPR1A
ADRA1B
RYR2
ADRA1A
CACNA1E
CAV3
DNM3
CAV2
ARHGEF26
HCLS1
CTNNA1
CD2AP
ELMO1
CTNNB1
CBLB
SHC3
ARHGAP10
CACNA2D1
GJA1
SGCG
PKP2
DMD
SGCD
WNT9A
E2F1
FGF18
PPARD
MITF
CXCL12
CASP3
CASP8
RALB
GNG2
RARB
MYC
AR
PTGER4
RUNX1T1
MECOM
VEGFC
LPAR6
WNT5A
TFG
KITLG
KIT
NKX3-1
RUNX1
COL4A4
BMP4
BMP2
EPAS1
MSH2
TGFBR2
SMAD4
SMAD2
MAPK10
BIRC2
LAMA2
LAMA1
MTOR
ATP1B4
SIN3A
SLCO1C1
ESR1
MED13
RCAN2
SLC16A2
MED30
NCOA3
DIO2
MED16
NCOR1
ST6GALNAC5
PARD3
TLN2
TEK
ANGPT1
RAPGEF4
THBS1
MAP2K6
MAGI3
MAGI2
MAGI1
SIPA1L2
KDR
DOCK4
PARD6G
NGF
COL6A6
FYN
RELN
COL24A1
PARVA
PTPRB
PTPRF
LMO7
MAP3K7
PTGER4
PRKCA
CAB39L
RICTOR
RRAGB
RPTOR
RRAGC
RPS6KA3
RPS6KA2
PRKAA1
WNT5A
MOB1B
YWHAZ
BMPR2
FRMD6
DLG3
PPP2R2B
DLG2
NF2
TP53BP2
PATJ
YWHAE
AMOT
BMPR1B
BMP7
BMP5
SH3GL2
ARFGAP2
RAB7A
CHMP3
STAM2
SNX2
EEA1
VPS37C
SNX3
ASAP3
ARFGEF2
ARFGEF1
DAB2
SMAP2
SMAP1
GBF1
ZFYVE9
RBSN
WWP1
VPS35
STAM
IL2RA
PSD3
HLA-C
HLA-E
HLA-F
EPS15
AP2A2
RAB11FIP2
RAB11FIP3
NEDD4
SMURF2
GRK5
BIN1
ARAP2
WNT5A
ANK2
ANK3
MTOR
BMP4
LTBP1
RBL1
ACVR2A
ACVR2B
PRF1
CD86
HLA-DRB5
HLA-DPA1
ABL2
CD28
MAP3K7
LMNB1
CASP7
MAP3K1
RIPK2
PTPN13
ACSM3

## Sheet: 9. SICER DCM GO genes
Gene Symbol
CIITA
KLF6
NOS1
PCBD1
RAN
BANP
FZD2
FOXN3
IL31RA
SALL1
LHX2
GATA4
ROR2
ZNF423
HS3ST4
SULF2
ABLIM2
IQSEC3
PALLD
DAAM2
MSX1
SLC22A7
ABCC4
ABCC1
TSHZ3
TSHZ2
HMX1
GCNT2
ANO1
RYBP
TNFRSF8
FZD10
SPATA19
MN1
TG
F11
PLG
GNA12
AK3
CYP4F2

## Sheet: 10. SICER DCM pathway genes
Gene Symbol
GCNT2
HMX1
BFSP2
MVK
AGK
GJA3
TAS2R38
TAS1R2
TAS2R40
TSHZ3
TSHZ2
MSX1
LHX2
IRX2
LHX9
LOR
XRCC5
MAEA
GNA12
IL31RA
IFNE
MYEOV
SYK
F11
CIITA
STAG3L4
STK25
RAN
TMEM132B
CST1
C14ORF177
FOXN3
UCN3
UHRF2
KRT14
SPATA19
ROR2
AKAP7
RIPK4
PNMA1
TSHZ3
EFCAB6
SERPINA12
DAAM2
GREM2
CRMP1
SLC35F3
CLASP1
IQSEC3
MN1
EIF3M
ZNF423
GABRP
OSBPL5
KLF6
TLR10
FANK1
ZBTB40
TRIO
CASC1
ABCG1
SFMBT2
SALL1
DYRK1A
PLEKHA2
FGF9
ANO1
ART1
PTER
KCNQ3
MAN2B2
GOLGA1
TRPV4
AGAP1
SIK1
ERRFI1
JAKMIP1
KNG1
SLC22A7
RIMBP2
TLE3
SEZ6L
PALLD
USP29
GPA33
GLB1L3
ADAM12
TG
ABLIM2
ZFP64
HS3ST4
KIAA0825
MGMT
CTNND2
TNFRSF8
PPP6R2
TUBGCP3
ARHGAP40
SMOC1
TNR
BCL11A
TNFRSF19
SEC22B
GALNT16
ADAMTS12
SPATA3
TBC1D1
AFAP1
CD5
ETV5
DCLK1
NGEF
GSTA3
NOS1
WDFY4
ZNF667
PRR5L
PLG
CDH13
IGSF21
SULF2
TAS2R38
ABCC4
DSC1
ABCC1
CYP4F2
ZBTB8A
XRCC5
COPS8
CRYL1
TRIM2
PVALB
DAP
BCL2L14
CMKLR1
BANP
CACNG2
TBC1D22A
NCK2
GLUL
CMIP
ZC3H6
RILPL1
VRK1
TCEA3
SPSB1
AK3
RYBP
NMT2
SLC18A2
CIITA
PSMC2
RASD2
NGEF
FZD2
FZD10
FZD10
TRABD2B
ABLIM2
ZNF557
ZFP92
NPTX2
GATA4

[truncated: 5 more sheets: 11. MACS control overlap genes, 12. MACS DCM overlap genes, 13. SICER control overlap genes, 14. SICER DCM overlap genes, 15. 60 SICER candidate genes]
